# Supplementary material for: Accessibility to Digital Mental Health Services among the General Public throughout COVID-19: Trajectories, Influencing Factors and Association with Long-Term Mental Health Symptoms
Source: Int J Environ Res Public Health. 2022 Mar 17;19(6):3593. doi: 10.3390/ijerph19063593 (PMC8955845; doi:10.3390/ijerph19063593)
Supplement: Supplementary file 1 [file ijerph-19-03593-s001.zip]

Archive with 1 entries (1 files):
- ijerph-1627463-supplementary.pdf
